# Supplementary material for: Development of a Single Molecule Counting Assay to Differentiate Chromophobe Renal Cancer and Oncocytoma in Clinics
Source: Cancers (Basel). 2022 Jul 1;14(13):3242. doi: 10.3390/cancers14133242 (PMC9265083; doi:10.3390/cancers14133242)
Supplement: Supplementary file 1 [file cancers-14-03242-s001.zip]

Archive with 1 entries (1 files):
- cancers-1743129-supplementary.pdf
